# Supplementary material for: Beclin 1 regulates recycling endosome and is required for skin development in mice
Source: Commun Biol. 2019 Jan 25;2:37. doi: 10.1038/s42003-018-0279-0 (PMC6347619; doi:10.1038/s42003-018-0279-0)
Supplement: Supplementary file 3 — Supplementary Data 1 [file 42003_2018_279_MOESM3_ESM.xlsx]

## Sheet: Fig. 1c
	Fig. 1c		TEWL value (g/m2h)			mean
	Wild-type	#1	5.5	0.9	1.8	2.73333
		#2	1.3	1	1.9	1.4
		#3	3.4	0.7	0.1	1.4
		#4	0.6	0.8	3.2	1.53333
		#5	1.8	0.5	1.6	1.3
		#6	2.8	1	2.3	2.03333
		#7	0.6	0.2	0.7	0.5
		#8	0.1	0.1	0	0.0666667
		#9	0.6	0.6	0.7	0.633333
	Beclin KO	#1	11	11.6	11.9	11.5
		#2	10.9	13.4	14.8	13.0333
		#3	14.1	10.9	10.2	11.7333
		#4	14.2	11.7	11.1	12.3333
		#5	8.9	10.9	11.8	10.5333
		#6	14.1	9.2	13.2	12.1667
		#7	5.7	10.3	6	7.33333
		#8	7.6	8.5	6.9	7.66667
Fig 1d	Wild type				Beclin 1 cKO
	#1	#2	#3	#4	#1	#2	#3	#4
time (hr)	body weight (g)
0	1.2168	1.1933	1.2977	0.9799	0.9933	1.0523	0.8201	0.9592
1	1.216	1.1928	1.2973	0.9795	0.9831	1.0403	0.8071	0.9459
2	1.2152	1.192	1.2965	0.9787	0.9696	1.0253	0.7911	0.9317
3	1.2149	1.1915	1.2961	0.9781	0.9549	1.0083		0.9194
4	1.2142	1.1905	1.2954	0.9776	0.9423	0.9937		0.9065
5	1.2133	1.19	1.2947	0.9772	0.9297	0.978		0.8936
6	1.2122	1.1889	1.2933	0.9763	0.9183	0.964		0.881

## Sheet: Fig. 1d
			Wild type				Beclin 1 cKO
			#1	#2	#3	#4	#1	#2	#3	#4
		time (hr)	body weight (g)
		0	1.2168	1.1933	1.2977	0.9799	0.9933	1.0523	0.8201	0.9592
		1	1.216	1.1928	1.2973	0.9795	0.9831	1.0403	0.8071	0.9459
		2	1.2152	1.192	1.2965	0.9787	0.9696	1.0253	0.7911	0.9317
		3	1.2149	1.1915	1.2961	0.9781	0.9549	1.0083		0.9194
		4	1.2142	1.1905	1.2954	0.9776	0.9423	0.9937		0.9065
		5	1.2133	1.19	1.2947	0.9772	0.9297	0.978		0.8936
		6	1.2122	1.1889	1.2933	0.9763	0.9183	0.964		0.881
