# Supplementary material for: Beclin 1 regulates recycling endosome and is required for skin development in mice
Source: Commun Biol. 2019 Jan 25;2:37. doi: 10.1038/s42003-018-0279-0 (PMC6347619; doi:10.1038/s42003-018-0279-0)
Supplement: Supplementary file 4 — Supplementary Data 2 [file 42003_2018_279_MOESM4_ESM.xlsx]

## Sheet: Fig. 3
Wild-type		Beclin 1 cKO			angle	Wild-type	Beclin 1 cKO
cell No.	angle	cell No.	angle		0-10	72	42
#1-1	56	#1-1	89		11-20	6	6
#1-2	5	#1-2	90		21-30	10	12
#1-3	87	#1-3	79		31-40	7	16
#1-4	0	#1-4	82		41-50	12	9
#1-5	74	#1-5	87		51-60	12	13
#1-6	22	#1-6	57		61-70	20	22
#1-7	63	#1-7	71		71-80	27	30
#1-8	87	#1-8	29		81-90	38	43
#1-9	71	#1-9	88		total	204	193
#1-10	0	#1-10	4
#1-11	13	#1-11	85
#2-1	73	#1-12	69
#2-2	46	#1-13	0
#2-3	86	#1-14	73
#2-4	82	#1-15	0
#2-5	55	#1-16	51
#2-6	69	#1-17	89
#2-7	18	#1-18	16
#2-8	62	#1-19	15
#2-9	0	#1-20	32
#2-10	88	#1-21	85
#2-11	89	#1-22	0
#2-12	84	#1-23	22
#3-1	19	#1-24	0
#3-2	0	#1-25	28
#3-3	0	#1-26	25
#3-4	58	#1-27	81
#3-5	40	#1-28	41
#3-6	83	#1-29	25
#3-7	62	#1-30	40
#3-8	68	#1-31	9
#3-9	60	#1-32	22
#3-10	80	#1-33	79
#4-1	57	#2-1	41
#4-2	78	#2-2	16
#4-3	0	#2-3	0
#4-4	23	#2-4	61
#4-5	30	#2-5	9
#4-6	54	#2-6	9
#4-7	72	#2-7	15
#4-8	40	#2-8	58
#4-9	87	#2-9	84
#4-10	0	#2-10	40
#4-11	35	#2-11	0
#4-12	0	#2-12	52
#4-13	47	#2-13	36
#4-14	83	#2-14	32
#4-15	29	#2-15	0
#4-16	77	#2-16	61
#4-17	89	#2-17	82
#4-18	21	#2-18	0
#4-19	44	#2-19	72
#4-20	55	#2-20	61
#5-1	80	#2-21	0
#5-2	0	#2-22	83
#5-3	0	#2-23	89
#5-4	0	#2-24	87
#5-5	0	#2-25	75
#5-6	0	#2-26	72
#5-7	48	#2-27	0
#5-8	0	#2-28	66
#5-9	42	#2-29	0
#5-10	0	#2-30	0
#5-11	85	#2-31	23
#5-12	86	#2-32	0
#5-13	0	#2-33	0
#5-14	0	#2-34	78
#5-15	90	#2-35	76
#5-16	43	#2-36	67
#5-17	41	#2-37	0
#5-18	68	#2-38	45
#5-19	78	#2-39	87
#5-20	76	#3-1	42
#5-21	0	#3-2	37
#5-22	0	#3-3	0
#5-23	0	#3-4	65
#6-1	78	#3-5	36
#6-2	86	#3-6	56
#6-3	78	#3-7	37
#6-4	0	#3-8	35
#6-5	0	#3-9	66
#6-6	55	#3-10	52
#6-7	0	#3-11	0
#6-8	0	#3-12	29
#6-9	0	#4-1	0
#6-10	86	#4-2	67
#6-11	0	#4-3	68
#6-12	0	#4-4	65
#6-13	65	#4-5	65
#6-14	0	#4-6	55
#6-15	33	#4-7	83
#6-16	53	#4-8	84
#6-17	0	#4-9	0
#6-18	0	#4-10	0
#6-19	0	#4-11	71
#6-20	80	#4-12	57
#6-21	68	#4-13	36
#6-22	67	#4-14	72
#6-23	48	#4-15	0
#6-24	0	#4-16	48
#6-25	0	#4-17	24
#6-26	81	#4-18	90
#7-1	65	#4-19	82
#7-2	50	#4-20	0
#7-3	54	#5-1	34
#7-4	0	#5-2	84
#7-5	70	#5-3	90
#7-6	83	#5-4	40
#7-7	90	#5-5	62
#7-8	87	#5-6	76
#7-9	74	#5-7	0
#7-10	90	#5-8	71
#7-11	0	#5-9	0
#7-12	76	#5-10	68
#7-13	68	#5-11	89
#7-14	58	#5-12	67
#7-15	33	#5-13	63
#7-16	80	#5-14	77
#7-17	0	#5-15	0
#7-18	0	#5-16	80
#7-19	70	#5-17	0
#7-20	31	#6-1	84
#7-21	0	#6-2	0
#7-22	0	#6-3	33
#7-23	75	#6-4	0
#7-24	90	#6-5	0
#7-25	90	#6-6	0
#7-26	90	#6-7	21
#7-27	77	#6-8	42
#7-28	21	#6-9	0
#7-29	0	#6-10	0
#7-30	0	#6-11	90
#7-31	0	#6-12	70
#7-32	0	#6-13	90
#7-33	68	#6-14	61
#7-34	16	#6-15	74
#7-35	17	#6-16	78
#7-36	85	#6-17	80
#8-1	9	#6-18	32
#8-2	85	#6-19	73
#8-3	83	#6-20	40
#8-4	78	#7-1	76
#8-5	0	#7-2	90
#8-6	76	#7-3	31
#8-7	76	#7-4	0
#8-8	79	#7-5	90
#8-9	90	#7-6	90
#8-10	0	#7-7	79
#8-11	0	#7-8	90
#8-12	77	#7-9	82
#8-13	23	#7-10	71
#8-14	0	#7-11	90
#8-15	90	#7-12	78
#8-16	90	#7-13	90
#8-17	7	#7-14	77
#8-18	0	#7-15	85
#8-19	0	#7-16	0
#8-20	44	#7-17	82
#8-21	87	#7-18	90
#8-22	0	#7-19	0
#8-23	0	#7-20	45
#8-24	85	#8-1	90
#8-25	77	#8-2	83
#8-26	85	#8-3	75
#8-27	22	#8-4	85
#8-28	0	#8-5	17
#8-29	24	#8-6	3
#8-30	0	#8-7	42
#8-31	0	#8-8	59
#8-32	0	#8-9	84
#8-33	0	#8-10	71
#8-34	0	#8-11	64
#8-35	0	#8-12	75
#8-36	68	#8-13	27
#8-37	90	#8-14	85
#8-38	62	#8-15	65
#8-39	31	#8-16	90
#9-1	0	#8-17	89
#9-2	57	#8-18	44
#9-3	0	#8-19	59
#9-4	0	#8-20	27
#9-5	0	#8-21	58
#9-6	41	#8-22	60
#9-7	0	#8-23	72
#9-8	0	#8-24	65
#9-9	75	#8-25	80
#9-10	78	#8-26	64
#9-11	61	#8-27	0
#9-12	0	#8-28	18
#9-13	68	#8-29	55
#9-14	43	#8-30	0
#9-15	87	#8-31	88
#9-16	89	#8-32	73
#9-17	77
#9-18	69
#9-19	84
#9-20	0
#9-21	63
#9-22	81
#9-23	30
#9-24	13
#9-25	0
#9-26	0
#9-27	0
