# Supplementary material for: Beclin 1 regulates recycling endosome and is required for skin development in mice
Source: Commun Biol. 2019 Jan 25;2:37. doi: 10.1038/s42003-018-0279-0 (PMC6347619; doi:10.1038/s42003-018-0279-0)
Supplement: Supplementary file 5 — Supplementary Data 3 [file 42003_2018_279_MOESM5_ESM.xlsx]

## Sheet: Fig. 5c
Figure 5c		beclin1 siRNA				control siRNA
		＋	ー	total	%	＋	ー	total	%
experiment 1	field 1	43	10	53		13	50	63
	field 2	46	16	62		15	55	70
	field 3	37	11	48		12	52	64
	total	126	37	163	77.3006	40	157	197	20.3046
experiment 2	field 1	51	17	68		8	59	67
	field 2	29	22	51		8	62	70
	field 3	34	30	64		13	65	78
	total	114	69	183	62.2951	29	186	215	13.4884
experiment 3	field 1	37	11	48		9	53	62
	field 2	29	16	45		11	51	62
	field 3	44	24	68		12	50	62
	field 4	36	15	51		10	54	64
	total	146	66	212	68.8679	42	208	250	16.8
	mean				69.4879				16.8643
	STDV				7.52195				3.40855
